# Supplementary material for: Intelligent educational systems based on adaptive learning algorithms and multimodal behavior modeling
Source: PeerJ Comput Sci. 2025 Sep 3;11:e3157. doi: 10.7717/peerj-cs.3157 (PMC12453766; doi:10.7717/peerj-cs.3157)
Supplement: Supplemental Information 1 [file peerj-cs-11-3157-s001.zip]

Archive with 10 entries (8 files):
- code/
- code/.idea/
- code/.idea/temporal-gcn-lstm.iml
- code/README.md
- code/activity_seq_model.py
- code/build_graphs.py
- code/build_temporal.py
- code/gcn_model.py
- code/multi_channel.py
- code/utils.py
