# Supplementary material for: Intelligent educational systems based on adaptive learning algorithms and multimodal behavior modeling
Source: PeerJ Comput Sci. 2025 Sep 3;11:e3157. doi: 10.7717/peerj-cs.3157 (PMC12453766; doi:10.7717/peerj-cs.3157)
Supplement: Supplemental Information 1 [file peerj-cs-11-3157-s001.zip › code/README.md]

#gcn-lstm


**gcn-lstm** model encodes temporal evolving action graphs to predict future user engagement. 
The *end-to-end, multi-channel neural model* also encodes acitivity sequences and other macroscopic features to reach best performance.

### Requirements

DGL, NetworkX, PyTorch, Pandas, Numpy, SciKit-Learn, tqdm

Deep Graph Library (DGL) https://www.dgl.ai/

Pytorch https://pytorch.org/


### Building action graphs

build_graphs.py:    build static graphs for time period

build_temporal.py:  build temporal graphs per day

```python3 build_graphs.py INPUT_PATH OUTPUT_PATH```

```python3 build_temporal.py INPUT_PATH OUTPUT_PATH```

### Models

utils.py: supporting functions

activity_seq_model.py:  baseline activity sequence model

gcn_model.py: model structure of our graph convolutional network

multi_channel.py: To run our final best performance temporal graph model

### To Run

```python3 multi_channel.py```

Load custom data with ```df_path``` ```graphs_path``` ```macro_path``` flags

Set variants of model with ```--activity``` ```--macro``` flags to inlcude or leave out these information. 
ex. ```--activity False```. Default for both are ```True``` for best enhanced performance of model.

Hyperparameters were set to optimal for our dataset, they can be modified as input arguments.
