# Supplementary material for: Intelligent educational systems based on adaptive learning algorithms and multimodal behavior modeling
Source: PeerJ Comput Sci. 2025 Sep 3;11:e3157. doi: 10.7717/peerj-cs.3157 (PMC12453766; doi:10.7717/peerj-cs.3157)
Supplement: Supplemental Information 2 [file peerj-cs-11-3157-s002.txt]

# README: Intelligent Educational Systems Based on Adaptive Learning Algorithms and Multimodal Behavior Modeling

### updates (20240601)
1. Add detailed data preprocessing pipeline including categorical encoding, normalization, and temporal alignment.
2. Add benchmark baselines comparison for MMF and AL modules (Section 3.5).
3. Add support for attention-based feature importance visualization from MMF module.

---

### Environment (Python 3.8+)

```bash
# Recommended: install via Anaconda
conda create -n intelligent-edu python=3.8
conda activate intelligent-edu

# Required libraries
pip install tensorflow==2.9.1
pip install scikit-learn==0.24.2
pip install transformers==4.18.0
pip install pandas matplotlib tqdm
```

---

### Dataset

- Dataset used: Students’ Academic Performance Dataset
- Source: LMS Kalboard 360, collected via xAPI standard
- Format: CSV with 480 student records (demographic, behavioral, and academic features)

---

### Data Preprocessing

- Mean/mode imputation
- One-hot encoding for categorical features
- Min-max normalization
- Z-score outlier filtering
- Sequence padding/truncation for time series
- Text embedding via BERT; image resizing and encoding via SDAE

---

### Training

```bash
python train.py --dataset_path data/students.csv --use_mmf --use_al --save_dir results/
```

---

### Visualization

```bash
python visualize_attention.py --input_csv att_visual.txt --model_path results/model.ckpt --output_dir vis/
```

---

### Evaluation

```bash
python evaluate.py --predictions results/pred.csv --ground_truth data/labels.csv
```

---

### Citation

@article{Li2024IntelligentEdu,
  title={Intelligent Educational Systems Based on Adaptive Learning Algorithms and Multimodal Behavior Modeling},
  author={Yuwei Li and Botao Lu},
  journal={ACCAI 2024},
  year={2024},
  doi={10.1109/ACCAI61061.2024.10602439}
}

Contact: Dr. Botao Lu, lubotao2024@mails.ccnu.edu.cn


# train.py
import argparse

def train(args):
    print(f"Training with dataset: {args.dataset_path}")
    # Load dataset, preprocess, initialize model
    # Train MMF + AL models
    pass

if __name__ == "__main__":
    parser = argparse.ArgumentParser()
    parser.add_argument('--dataset_path', type=str, required=True)
    parser.add_argument('--use_mmf', action='store_true')
    parser.add_argument('--use_al', action='store_true')
    parser.add_argument('--save_dir', type=str, default='results/')
    args = parser.parse_args()
    train(args)


# visualize_attention.py
import argparse

def visualize_attention(input_csv, model_path, output_dir):
    print(f"Visualizing attention for: {input_csv}")
    # Load model checkpoint
    # Generate and save attention maps
    pass

if __name__ == "__main__":
    parser = argparse.ArgumentParser()
    parser.add_argument('--input_csv', type=str)
    parser.add_argument('--model_path', type=str)
    parser.add_argument('--output_dir', type=str)
    args = parser.parse_args()
    visualize_attention(args.input_csv, args.model_path, args.output_dir)


# evaluate.py
import argparse

def evaluate(pred_file, true_file):
    print(f"Evaluating predictions in: {pred_file}")
    # Load predictions and ground truth
    # Compute MAE, MSE, Precision, Recall
    pass

if __name__ == "__main__":
    parser = argparse.ArgumentParser()
    parser.add_argument('--predictions', type=str)
    parser.add_argument('--ground_truth', type=str)
    args = parser.parse_args()
    evaluate(args.predictions, args.ground_truth)
